# Supplementary material for: Genomic exploration of the fermented meat isolate Staphylococcus shinii IMDO-S216 with a focus on competitiveness-enhancing secondary metabolites
Source: BMC Genomics. 2024 Jun 7;25:575. doi: 10.1186/s12864-024-10490-0 (PMC11161930; doi:10.1186/s12864-024-10490-0)
Supplement: Supplementary file 1 — Supplementary Material 1 [file 12864_2024_10490_MOESM1_ESM.xlsx]

## Sheet: Sheet1
		Lactococcin 972						D-alanylation of lipoteichoic acids								Upper mevalonate pathway						Lower mevalonate pathway						Staphyloxanthin												Staphyloferrin A
Organism name and strain	NCBI reference sequence	ATP-binding cassette transporter		lclB		lclA		dltD		dltC		dltB		dltA		mvaS		mvaC		mvaA		mvaK2		mvaD		mvaK1		crtO		crtP		crtQ		crtM		crtN		aldH		sfaD		sfaA		sfaB		sfaC		htsA
		Query coverage (%)	Sequence identity (%)	Query coverage (%)	Sequence identity (%)	Query coverage (%)	Sequence identity (%)	Query coverage (%)	Sequence identity (%)	Query coverage (%)	Sequence identity (%)	Query coverage (%)	Sequence identity (%)	Query coverage (%)	Sequence identity (%)	Query coverage (%)	Sequence identity (%)	Query coverage (%)	Sequence identity (%)	Query coverage (%)	Sequence identity (%)	Query coverage (%)	Sequence identity (%)	Query coverage (%)	Sequence identity (%)	Query coverage (%)	Sequence identity (%)	Query coverage (%)	Sequence identity (%)	Query coverage (%)	Sequence identity (%)	Query coverage (%)	Sequence identity (%)	Query coverage (%)	Sequence identity (%)	Query coverage (%)	Sequence identity (%)	Query coverage (%)	Sequence identity (%)	Query coverage (%)	Sequence identity (%)	Query coverage (%)	Sequence identity (%)	Query coverage (%)	Sequence identity (%)	Query coverage (%)	Sequence identity (%)	Query coverage (%)	Sequence identity (%)
Staphylococcus carnosus TMW 2.146	NZ_CP015531.1
		94	36.05	x	x	x	x	99	62.04	100	91.03	99	72.95	99	59.79	99	76.55	99	67.98	99	64.54	100	68.99	99	60.98	100	59.28	x	x	x	x	23	28.09	96	50.53	10	35.19	99	67.61	97	52.88	100	54.45	99	55.75	97	54.49	87	60.41
Staphylococcus carnosus TMW 2.212	NZ_CP015532.1
		94	36.05	x	x	x	x	99	62.04	100	89.74	99	73.2	99	59.79	99	76.55	99	67.98	99	64.78	100	68.99	99	60.98	100	59.28	100	82.8	100	83.47	100	80.11	100	75.43	99	94	99	67.61	97	52.72	100	54.2	99	55.92	97	54.2	87	60.41
Staphylococcus carnosus TMW 2.216	NZ_CP015533.1
		85	36.05	x	x	x	x	99	62.04	100	91.03	99	73.2	99	59.79	99	76.29	99	67.98	99	64.78	100	69.27	99	60.98	100	59.28	x	x	x	x	23	28.09	96	50.18	10	35.19	99	67.61	97	52.88	99	49.85	99	55.92	97	54.2	87	60.07
Staphylococcus carnosus TMW 2.218	NZ_CP015535.1
		94	36.05	x	x	x	x	99	62.04	100	89.74	99	73.2	99	59.79	99	76.8	99	67.98	99	64.78	100	68.99	99	60.98	100	59.28	100	82.8	100	83.47	100	80.11	100	75.43	99	94	99	67.61	97	52.88	100	54.45	99	55.75	97	54.2	87	60.41
Staphylococcus carnosus TMW 2.243	NZ_CP015536.1
		94	36.05	x	x	x	x	99	62.04	100	91.03	99	72.95	99	59.79	99	76.55	99	67.98	99	64.54	100	68.99	99	60.98	100	59.28	x	x	x	x	23	28.09	96	50.53	10	35.19	99	67.61	97	52.88	100	54.45	99	55.75	97	54.49	87	60.41
Staphylococcus carnosus TMW 2.1538	NZ_CP015552.1
		85	36.05	x	x	x	x	99	62.04	100	91.03	99	73.2	99	59.79	99	76.29	99	67.98	99	64.78	100	69.27	99	60.98	100	59.28	x	x	x	x	23	28.09	96	50.18	10	35.19	99	67.4	97	52.88	99	49.85	99	55.92	97	54.2	87	60.07
Staphylococcus carnosus TMW 2.1596	NZ_CP015553.1
		85	36.05	x	x	x	x	99	62.04	100	91.03	99	73.2	99	59.79	99	76.29	99	67.98	99	64.78	100	69.27	99	60.98	100	59.28	x	x	x	x	23	28.09	96	50.18	10	35.19	99	67.4	97	52.88	99	49.85	99	55.92	97	54.2	87	60.07
Staphylococcus carnosus subsp. carnosus TM300	NC_012121.1
		94	36.05	x	x	x	x	99	62.04	100	91.03	99	72.95	99	59.79	99	76.55	99	67.98	99	64.54	100	68.99	99	60.98	100	59.28	x	x	x	x	23	28.09	96	50.53	10	35.19	99	67.61	97	52.88	100	54.45	99	55.75	97	54.49	87	60.41
Staphylococcus condimenti DSM 11674	NZ_CP015114.1
		97	34.88	x	x	x	x	99	62.04	100	91.03	99	73.7	99	59.38	99	77.06	99	67.98	99	64.78	100	69.55	99	61.28	100	59.61	x	x	x	x	23	29.21	96	50	10	33.33	99	67.61	98	52.69	100	54.71	99	55.23	97	55.36	87	60.07
Staphylococcus condimenti NCTC13827	NZ_LR134360.1
		97	34.88	x	x	x	x	99	62.04	100	91.03	99	73.7	99	59.38	99	77.06	99	67.98	99	64.78	100	69.55	99	61.28	100	59.61	x	x	x	x	23	29.21	96	50	10	33.33	99	67.61	98	52.69	100	54.71	99	55.23	97	55.36	87	60.07
Staphylococcus equorum KS1039	NZ_CP013114.1
		97	62.68	100	45.37	100	70.97	99	74.8	100	93.59	100	87.38	100	68.93	100	92.03	99	80.84	99	81.69	100	83.52	100	78.42	100	84.36	100	82.8	100	83.27	100	78.75	100	75.77	99	94.2	100	86.27	99	67.59	x	x	100	68.89	97	69.77	100	77.38
Staphylococcus equorum C2014	NZ_CP013714.1
		97	32.98	x	x	100	68.82	99	74.28	100	93.59	100	86.63	100	67.9	100	92.03	99	80.84	99	82.16	100	83.24	100	77.51	100	84.69	100	82.8	100	83.87	100	80.11	100	75.43	99	93.8	100	86.06	99	67.75	19	34.21	100	68.55	97	69.77	95	31.36
Staphylococcus equorum KM1031	NZ_CP013980.1
		97	64.11	100	45.06	100	61.73	99	74.8	100	93.59	100	87.87	100	69.34	100	91.77	99	81.1	99	81.92	100	83.52	100	78.12	100	84.69	100	75.8	96	82.71	100	67.85	100	67.35	99	89.4	100	86.27	99	67.75	x	x	100	68.89	97	69.77	100	77.08
Staphylococcus equorum KS1030	NZ_CP068576.1
		97	63.64	100	45.06	100	61.73	99	75.33	100	93.59	100	87.62	100	68.72	100	91.77	99	81.1	99	81.92	100	83.52	100	78.42	100	84.69	x	x	x	x	80	26.73	x	x	10	42	100	86.27	99	67.44	x	x	100	68.89	97	69.48	100	77.8
Staphylococcus hominis subsp. hominis WiKim0113	NZ_CP080457.1
		94	36.31	x	x	x	x	99	55.12	100	87.18	99	73.7	100	57.29	99	76.55	99	70.08	99	72.34	100	72.35	99	62.69	100	64.17	x	x	39	32.84	31	34.15	x	x	51	67	99	75.05	99	55.69	x	x	100	50.77	98	49.57	85	64.58
Staphylococcus nepalensis JS1	NZ_CP017460.1
		85	35.29	x	x	x	x	99	67.72	100	89.74	100	83.91	99	66.26	100	89.23	100	91.15	100	95.32	100	84.08	99	73.7	100	82.08	100	70.7	100	79.64	100	67.57	100	68.04	99	90.2	100	84.1	99	63.99	100	71.68	100	66.67	96	68.71	100	81.85
Staphylococcus nepalensis JS9	NZ_CP017459.1
		85	35.29	x	x	x	x	99	67.45	100	89.74	100	83.66	99	66.26	100	89.23	100	91.15	100	95.32	100	84.08	99	73.7	100	82.08	100	70.7	100	79.44	100	67.57	100	68.04	99	90.2	100	84.1	99	63.83	96	73.13	100	66.67	96	68.42	100	81.85
Staphylococcus nepalensis JS11	NZ_CP017466.1
		85	35.29	x	x	x	x	99	67.72	100	89.74	100	83.91	99	66.26	100	89.23	100	91.15	100	95.32	100	84.08	99	73.7	100	82.08	100	70.7	100	79.64	100	67.57	100	68.04	99	90.2	100	84.1	99	63.99	100	71.68	100	66.67	96	68.71	100	81.85
Staphylococcus pasteuri JS7	NZ_CP017463.1
		93	58.66	13	45.45	x	x	100	63.19	100	92.31	99	74.88	99	58.56	99	77.26	99	46.94	99	74.94	100	72.07	99	65.44	100	67.1	98	40.91	96	61.04	100	44.85	98	41.18	100	66.47	99	73.74	99	56.86	98	56.19	100	59.49	98	54.91	96	59.51
Staphylococcus shinii 14AME19	NZ_CP068712.1
		85	34.76	x	x	x	x	100	100	100	100	100	100	100	97.74	100	100	100	96.09	100	96.72	100	92.18	100	88.45	100	100	100	100	100	93.95	100	100	100	95.19	100	98.8	100	99.78	100	99.39	100	91.33	100	97.26	100	99.72	100	94.05
Staphylococcus succinus 14BME20	NZ_CP018199.1
		85	34.22	x	x	x	x	99	73.61	100	89.74	100	80.94	99	67.08	100	93.57	99	80.58	99	81.69	100	83.52	100	77.51	100	82.41	x	x	x	x	25	26.8	57	22.68	10	42	100	85.4	99	67.18	100	74.49	100	71.97	98	71.35	97	83.13
Staphylococcus warneri WB224	NZ_CP053477.1
		94	34.07	x	x	x	x	99	62.63	100	91.03	99	75.12	99	60.62	99	78.55	99	47.7	99	75.18	100	72.35	99	65.44	100	67.75	x	x	95	27.53	25	31.31	98	43.45	99	65.06	99	74.84	98	54.43	98	56.19	100	58.97	98	56.36	95	62.42
Staphylococcus xylosus HKUOPL8	NZ_CP007208.1
		85	35.29	x	x	x	x	100	95.81	100	98.72	100	96.04	100	91.38	100	98.97	100	94.27	100	92.74	100	91.06	100	85.11	100	97.72	100	83.44	100	83.47	100	80.11	100	76.11	99	94.6	100	96.08	100	88.94	100	88.52	100	89.23	100	92.07	100	92.26
Staphylococcus xylosus SMQ-121	NZ_CP008724.1
		100	78.04	100	72.22	100	90.32	100	96.07	100	98.72	100	96.78	100	92.2	100	98.97	100	94.79	100	92.97	100	91.06	100	84.8	100	98.05	100	83.44	100	83.87	100	79.84	100	76.63	99	94.8	100	96.51	100	89.09	100	88.52	100	90.94	100	91.5	100	92.56
Staphylococcus xylosus S170	NZ_CP013922.1
		85	35.29	x	x	x	x	100	95.29	100	98.72	100	95.79	100	91.79	100	98.97	100	94.27	100	92.74	100	91.06	100	85.11	100	97.72	100	83.44	100	83.47	100	80.11	100	76.11	99	94.6	100	96.08	100	88.94	100	88.52	100	89.4	100	92.07	100	92.56
Staphylococcus xylosus TMW 2.1023	NZ_CP015538.1
		100	75.7	100	71.45	100	89.25	100	96.34	100	98.72	100	97.03	100	91.99	100	98.46	100	94.79	100	93.21	100	91.06	100	85.11	100	98.37	100	83.44	100	83.67	100	79.84	100	75.95	99	93.8	100	96.3	100	89.09	100	88.52	100	90.94	100	92.35	100	92.56
Staphylococcus xylosus TMW 2.1324	NZ_CP066726.1
		100	77.57	100	72.07	100	90.32	100	96.34	100	98.72	100	96.78	100	91.79	100	98.71	100	94.79	100	93.21	100	91.62	100	85.71	100	98.37	100	84.08	100	84.27	100	80.38	100	76.11	99	94.2	100	96.3	100	89.25	100	88.52	100	90.77	100	92.35	100	92.26
Staphylococcus xylosus TMW 2.1324	NZ_CP015539.1
		100	77.57	100	72.07	100	90.32	100	96.34	100	98.72	100	96.78	100	91.79	100	98.71	100	94.79	100	93.21	100	91.62	100	85.71	100	98.37	100	84.08	100	84.27	100	80.38	100	76.11	99	94.2	100	96.3	100	89.25	100	88.52	100	90.77	100	92.35	100	92.26
Staphylococcus xylosus TMW 2.1521	NZ_CP015542.1
		100	75.7	100	71.45	100	89.25	100	96.34	100	98.72	100	97.03	100	91.99	100	98.46	100	94.79	100	93.21	100	91.06	100	85.11	100	98.37	100	83.44	100	83.67	100	79.84	100	75.95	99	93.8	100	96.3	100	89.25	100	88.52	100	90.94	100	92.35	100	92.56
Staphylococcus xylosus TMW 2.1523	NZ_CP015546.1
		100	77.57	100	72.07	100	90.32	100	96.6	100	98.72	100	95.79	100	92.2	100	97.94	100	94.27	100	93.21	100	91.06	100	85.11	100	98.05	100	84.08	100	83.67	100	79.56	100	75.26	99	93.8	100	96.51	100	90.02	100	89.29	100	91.11	100	92.63	100	92.26
Staphylococcus xylosus TMW 2.1602	NZ_CP066719.1
		85	35.29	x	x	x	x	100	95.55	100	98.72	100	95.54	100	91.79	100	98.97	100	94.27	100	92.51	100	91.06	100	85.11	100	97.72	100	83.44	100	83.47	100	80.38	100	76.11	99	94.6	100	96.08	100	88.94	100	88.52	100	89.4	100	92.07	100	92.56
Staphylococcus xylosus TMW 2.1602	NZ_CP015555.1
		85	35.29	x	x	x	x	100	95.55	100	98.72	100	95.54	100	91.79	100	98.97	100	94.27	100	92.51	100	91.06	100	85.11	100	97.72	100	83.44	100	83.47	100	80.38	100	76.11	99	94.6	100	96.08	100	88.94	100	88.52	100	89.4	100	92.07	100	92.56
Staphylococcus xylosus 2	NZ_CP031275.1
		100	78.04	100	71.76	100	88.17	100	96.07	100	98.72	100	97.03	100	91.79	100	98.97	100	94.79	100	93.21	100	91.06	100	85.11	100	98.05	100	84.08	100	83.67	100	79.84	100	75.26	99	94.2	100	96.51	100	89.4	100	88.52	100	90.94	100	92.07	100	92.56
Staphylococcus xylosus DMSX03	NZ_CP060271.1
		85	35.29	x	x	x	x	100	95.55	100	98.72	100	95.79	100	91.79	100	98.71	100	94.27	100	92.51	100	91.06	100	85.11	100	97.72	100	83.44	100	83.47	100	80.38	100	76.311	99	94.6	100	96.08	100	88.94	100	88.52	100	89.4	100	92.07	100	92.56
Staphylococcus xylosus 2.1523	NZ_CP066721.1
		100	77.57	100	72.07	100	90.32	100	96.6	100	98.72	100	95.79	100	92.2	100	97.94	100	94.27	100	93.21	100	91.06	100	85.11	100	98.05	100	84.08	100	83.67	100	79.56	100	75.26	99	93.8	100	96.51	100	90.02	100	89.29	100	91.11	100	92.63	100	92.26
Staphylococcus xylosus TCD16	NZ_CP098674.1
		85	35.29	x	x	x	x	100	95.55	100	98.72	100	95.54	100	91.79	100	98.97	100	94.53	100	92.74	100	91.06	100	85.11	100	97.72	100	83.44	100	83.47	100	80.11	100	76.11	99	94.76	100	96.08	100	88.94	100	88.27	100	89.4	100	92.07	100	92.56
Staphylococcus xylosus C2a	NZ_LN554884.1
		100	75.7	100	71.6	100	89.25	100	96.07	100	96.15	100	96.78	100	91.99	100	98.97	100	94.53	100	93.21	100	91.06	100	84.8	100	98.05	100	84.08	100	84.27	100	80.65	100	76.11	99	94.2	100	96.3	100	89.09	100	88.52	100	90.94	100	92.35	100	92.56
Staphylococcus xylosus ATCC 29971	NZ_LT963439.1
		85	35.29	x	x	x	x	100	95.81	100	98.72	100	95.79	100	91.58	100	98.97	100	94.27	100	92.74	100	91.06	100	85.11	100	97.72	100	83.44	100	83.47	100	80.38	100	76.11	99	94.6	100	96.08	100	88.94	100	88.52	100	89.4	100	92.07	100	92.56
[truncated: 12 more columns]
